# Supplementary material for: Development of a long term, ex vivo, patient-derived explant model of endometrial cancer
Source: PLoS One. 2024 Apr 18;19(4):e0301413. doi: 10.1371/journal.pone.0301413 (PMC11025966; doi:10.1371/journal.pone.0301413)
Supplement: S1 Dataset — (XLSX) [file pone.0301413.s013.xlsx]

## Sheet: Biomarker Grading
			SATB2				MAOA				KLF4				ALDH1A1				CD80
ID	Day	Treatment	H.V.	C.E.H	D.K.	Median	H.V.	C.E.H	D.K.	Median	H.V.	C.E.H	D.K.	Median	H.V.	C.E.H	D.K.	Median	H.V.	C.E.H	D.K.	Median
Patient 5	0		0	0	0	0	2	3	2	2	2	1-2	2	2	1	1	1	1	0	1	0	0
	21	NC	0	0	0	0	3	3	3	3	2	2	2	2	1	2	1	1	0	1	0	0
		DMSO	0	1	0	0	3	3	3	3	3	2	3	3	0	0	0	0	0	1	0	0
		ng	0	1	0	0	3	3	2	3	2	1	1	1	1	1	1	1	0	2	0	0
		ug	0	0	0	0	3	3	3	3	2	2	2	2	1	2	1	1	0	2	0	0
Patient 6	0		0	0	0	0	0	0	0	0	0	1	1	1	2	1	1	1	0	1	0	0
	21	NC	1	1	1	1	1	1	1	1	2	3	3	3	2	2	2	2	0	0	0	0
		DMSO	0	1	1	1	1	1	0	1	2	3	3	3	2	2	2	2	0	0	0	0
		ng	1	1	1	1	1	1	1	1	2	3	3	3	3	3+	3	3	0	1	0	0
		ug	1	1	1	1	1	1-2	0	1	2	3	3	3	2	3+	2	2	0	1	0	0
Patient 7	0		0	0	0	0	2	3	3	3	2	2	2	2	3	3+	3	3	0	2	0	0
	21	NC	0	0	0	0	2	2	2	2	2	3	3	3	0	0	0	0	0	1	0	0
		DMSO	1	0	1	1	1	2	2	2	2	3	3	3	0	0	0	0	0	0	0	0
		ng	1	1-2	1	1	2	2	2	2	2	3	3	3	2	2	2	2	0	1	0	0
		ug	1	0-1	1	1	2	2	3	2	2	3	3	3	1	2	1	1	0	1	0	0

## Sheet: TUNEL analysis
ID	Treatment	% pos
Patient 5	Day 0	0.26
	NC	4.57
	DMSO	32
	ng	30.75	21.895
	ng	13.04
	ug	31.58
Patient 6	D0	0.33
	NC	7.54
	DMSO	26.35	23.64
	DMSO	20.93
	ng	7.79
	ug	38.35
Patient 7	D0	9.27
	NC	30.23
	DMSO	24.41	18.215
	DMSO	12.02
	ng	3.51
	ug	0.17
Patient 1	D0	0.05
	D21 Neg	17.82

## Sheet: Viabilities
	Viabilities
	Treatment	% Viable
P5	D0	100
	Neg	100
	DMSO	50
	4 ng/mL LNG	20
	4 ug/mL LNG	90
P6	D0	100
	Neg	100
	DMSO	80
	4 ng/mL LNG	100
	4 ug/mL LNG	90
P7	D0	100
	Neg	80
	DMSO	100
	4 ng/mL LNG	100
	4 ug/mL LNG	90
